# Supplementary material for: Lateral Cephalometric Analytical Uses for Temporomandibular Joint Disorders: The Importance of Cervical Posture and Hyoid Position
Source: Int J Environ Res Public Health. 2022 Sep 4;19(17):11077. doi: 10.3390/ijerph191711077 (PMC9518302; doi:10.3390/ijerph191711077)
Supplement: Supplementary file 1 [file ijerph-19-11077-s001.zip]

Archive with 1 entries (1 files):
- ijerph-1872883-supplementary.pdf
